# Supplementary material for: Stereochemistry of N-Acyl-5H-dibenzo[b,d]azepin-7(6H)-ones
Source: Molecules. 2023 Jun 13;28(12):4734. doi: 10.3390/molecules28124734 (PMC10303827; doi:10.3390/molecules28124734)
Supplement: Supplementary file 1 [file molecules-28-04734-s001.zip]

Archive with 1 entries (1 files):
- molecules-2397011-supplementary.pdf
